# Supplementary material for: Tailoring the Performance of Graphene Aerogels for Oil/Organic Solvent Separation by 1-Step Solvothermal Approach
Source: Nanomaterials (Basel). 2019 Jul 26;9(8):1077. doi: 10.3390/nano9081077 (PMC6722766; doi:10.3390/nano9081077)
Supplement: Supplementary File 1 [file nanomaterials-09-01077-s001.zip]

Archive with 1 entries (1 files):
- nanomaterials-561274.mp4
